# Supplementary material for: HCN2 channels in the ventral tegmental area regulate behavioral responses to chronic stress
Source: eLife. 2018 Jan 2;7:e32420. doi: 10.7554/eLife.32420 (PMC5749952; doi:10.7554/eLife.32420)
Supplement: Figure 1—source data 1. [file elife-32420-fig1-data1.xlsx]

## Sheet: Sheet1
Figure 1B			Figure 1C			Figure 1C			Figure 1D			Figure 1E			Figure 1E			Figure 1F			Figure 1F			Figure 1G
body weight			OFT-distance			OFT-central time			SPT			EPM-open arm entries%			EPM-open arm time			NSF-novelty			NSF-home			FST
Control	CMS		Control	CMS		Control	CMS		Control	CMS		Control	CMS		Control	CMS		Control	CMS		Control	CMS		Control	CMS
23.5	20.4		2055	1930		86.72	32.16		84.0155	49.8968		17.5	22.4		41.8418	43.6458		163	675		129	68		152	162
24.1	16.9		2669	1944		52.52	27.8		91.8238	68.1463		30.3103	42.3736		53.6501	56.2093		239	577		136	73		139	217
22.9	24.5		2471	2505		94.68	62.2		79.8041	60.2682		41.625	18.661		82.6304	38.2999		272	266		71	60		110	172
25.4	25.3		2240	1766		72.52	79.28		92.4322	82.0306		45.1176	23.2859		46.2585	34.7451		128	688		33	39		95	181
27.6	20.1		1363	2355		76.83	42.76		85.7356	70.2642		39.7179	54.6016		39.562	18.2035		312	250		69	62		168	221
25.1	20.8		1825	1816		58.44	69.03		69.7605	40.7806		24.8095	17.9236		47.5868	29.0881		258	460		39	94		115	175
26.3	21.4		2504	2116		69.64	35.43		89.1933	92.9048		26.8065	19.4234		43.0196	40.8288		313	287		55	113		83	232
28.6	22.5		1208	3059		59.37	46.06		86.4588	57.3643		18.9126	38.9237		70.2851	42.4546		446	409		132	37		132	194
27.2	20.9		2274	1614		83.24	82.72		96.3496	69.3959		27.7826	35.1573		45.1759	39.6115		167	200		96	55		107	124
22.7	22.6		2311	3236		52.28	19.29		75.0749	52.26		21.7521	31.6771		35.7088	28.4953		180	186		97	122		101	217
18.8	16.7		1865	1475		96.16	24.47		92.4422	71.3263		39.1826	19.5972		26.0338	62.231		96	770		42	78		144	198
20.3	17.4		1676	2425		74.89	75.87		88.8526	67.8752		26.7126	33.3333		38.3282	23.8874		457	545		178	36		189	238
26.2			1407			47.24			97.9504			20.8745			77.9776			167			60			113
21.8			3193			92.08			75.87			43.0068			82.9787			380			42			70
