# Supplementary material for: HCN2 channels in the ventral tegmental area regulate behavioral responses to chronic stress
Source: eLife. 2018 Jan 2;7:e32420. doi: 10.7554/eLife.32420 (PMC5749952; doi:10.7554/eLife.32420)
Supplement: Figure 2—source data 1. [file elife-32420-fig2-data1.xlsx]

## Sheet: Sheet1
Figure 2C			Figure 2D			Figure 2E
cells/track			firing frequency			spikes in burst (%)
Control	CMS		Control	CMS		Control	CMS
1.31	0.61		4	4		47.28	26.42
1.13	0.33		4.26	2.4		43.08	29.93
1.19	0.69		2.68	5		25.43	6.22
1.51	0.45		5.9	2.2		47.33	31.67
	0.57		3.06	2.8		38	47.07
			7.2	3.5		41.07	17.53
			4.47	3.35		32.43	23.81
			5.46	3.04		36.53	26.31
			3.19	2.94		52.46	27.66
			2.47	2.5		41.42	32.23
			3.136	1.8			13.09
			4.7	4.66			39.97
			6.69	2.83			38.46
			3.5	3.6
			6.89	7.2
				3.16
				3.67
