# Supplementary material for: HCN2 channels in the ventral tegmental area regulate behavioral responses to chronic stress
Source: eLife. 2018 Jan 2;7:e32420. doi: 10.7554/eLife.32420 (PMC5749952; doi:10.7554/eLife.32420)
Supplement: Figure 4—source data 1. [file elife-32420-fig4-data1.xlsx]

## Sheet: Sheet1
Figure 4B	Ih amplitude																Figure 4C			Figure 4D			Figure 4E			fit	control		CMS			Figure 4F			Figure 4G
-60		-70		-80		-90		-100		-110		-120		-130			Cm			Ih density							-130	0.9885	-130	0.9889		half activation potential			Gresting
Control	CMS	Control	CMS	Control	CMS	Control	CMS	Control	CMS	Control	CMS	Control	CMS	Control	CMS		control	CMS		control	CMS		voltage (mV)	normalized tail current			-129.727	0.986	-129.727	0.9876		control	CMS		control	CMS
14.5416	-6.6528	-21.0927	15.7471	-65.3178	-28.5645	-126.475	-52.4292	-187.581	-81.7871	-231.989	-111.084	-273	-126.953	-304.896	-144.898		35.5	52.84		4.9291	2.8092			Control	CMS		-129.453	0.9835	-129.453	0.9863		98.147	79.5		4.4037	5.2302
11.4644	-4.4113	-16.0879	19.8503	-54.3823	-38.4355	-115.418	-45.0634	-166.346	-73.9663	-169.702	-100.96	-238.714	-112.765	-265.772	-122.156		68.7	42.67		5.4156	2.5312		-60	0.024	0.00037005		-129.18	0.981	-129.18	0.9849		95.426	85.612		4.9211	3.2227
10.1929	16.0675	-24.1648	-2.5525	-65.8213	-22.4813	-144.486	-35.3949	-187.134	-45.439	-235.021	-55.6976	-295.664	-71.1595	-285.105	-156.163		54.3	45.7		10.7393	2.2344		-70	0.1689	0.1171		-128.906	0.9784	-128.906	0.9836		89.695	92.561		7.046	4.2809
14.3229	15.4012	-37.0839	-13.6464	-79.8289	-28.5797	-100.162	-52.3071	-117.987	-72.6674	-167.563	-86.1562	-182.561	-99.3703	-200.663	-111.547		39	36.8		5.8579	1.9926		-80	0.3323	0.2607		-128.633	0.9759	-128.633	0.9822		102.362	87.992		5.609	5.485
-7.843	6.3621	-28.5644	-14.8926	-81.2073	-20.2281	-131.805	-32.4402	-152.805	-52.0782	-246.801	-61.1267	-290.558	-58.1004	-307.943	-60.5774		33.6	55.74		3.9903	4.5026		-90	0.543	0.4179		-128.359	0.9733	-128.359	0.9808		99.895	91.264		5.526	4.359
14.3077	-16.1743	-32.4809	21.6675	-77.301	-24.353	-87.129	-28.6255	-184.535	-60.3027	-210.017	-77.7588	-239.339	-76.1108	-254.242	-106.811		71	52		3.4214	5.9958		-100	0.7039	0.5874		-128.086	0.9707	-128.086	0.9794		92.617	81.562		5.987	6.2922
15.152	14.1768	-20.8791	-34.2463	-88.7095	-91.4906	-110.433	-157.986	-150.035	-202.339	-205.785	-231.75	-251.46	-276.364	-295.044	-272.696		31.7	54		3.1135	4.1582		-110	0.8358	0.7477		-127.812	0.9681	-127.812	0.978		93.6795	83.678		7.6663	5.1027
15.1113	-6.9775	-28.8391	22.0439	-60.1756	-27.7812	-82.7069	-37.1399	-193.802	-65.5009	-172.336	-87.443	-226.339	-110.779	-179.115	-126.546		67.34	43.67		5.1621	5.5302		-120	0.9241	0.8725		-127.539	0.9654	-127.539	0.9766		90.462	85.561		7.4293	4.3327
7.6286	-5.0761	-21.7733	-16.8101	-44.1284	-42.9993	-63.2568	-77.7588	-85.673	-100.408	-103.764	-111.781	-112.333	-129.913	-128.157	-126.088		77.2	28.77		4.8932	2.2032		-130	0.9958	0.9999		-127.266	0.9628	-127.266	0.9751		89.657	89.559		7.018	5.4875
1.2189	-3.8777	-2.3404	11.6804	-31.5384	-15.4122	-51.3463	-32.1359	-72.3518	-48.6433	-87.9247	-60.8416	-101.046	-71.814	-115.685	-74.9268		56.14	37		6.2709	3.1788						-126.992	0.9601	-126.992	0.9736		97.548	97.068		6.416	3.4805
14.8621	6.9381	-24.7904	-2.6629	-72.0113	-29.6617	-134.298	-39.4182	-166.03	-70.2421	-342.728	-94.5696	-291.529	-112.925	-315.46	-132.839		44	49.9		5.84	6.6477						-126.719	0.9574	-126.719	0.9721		93.561	90.258		8.6311	6.4431
-11.8001	-4.0695	-20.3349	-17.3741	-22.7509	-44.1441	-54.3772	-88.3179	-107.208	-109.433	-124.311	-113.069	-151.236	-130.263	-214.102	-151.231		52	52.4		4.8216	3.7757						-126.445	0.9547	-126.445	0.9706		98.623	98.893		7.1563	7.5995
16.2201	12.5788	-12.0188	-23.4153	-28.2644	-50.5094	-82.0923	-77.5868	-172.552	-85.599	-158.128	-107.905	-330.648	-118.713	-309.183	-122.153		53	43		6.3287	2.1321						-126.172	0.9519	-126.172	0.9691		92.368	94.646		2.5985	4.0166
15.3209		-2.0891		-19.4099		-89.427		-129.851		-201.454		-220.656		-267.008			46.83			5.3435							-125.898	0.9492	-125.898	0.9675		94.963			2.9644
-16.1848		37.3064		16.7707		-27.2548		-54.0632		-85.3417		-50.415		-159.338			33.71			5.7954							-125.625	0.9464	-125.625	0.966		89.756			6.3129
																											-125.352	0.9436	-125.352	0.9644
																											-125.078	0.9408	-125.078	0.9628
																											-124.805	0.9379	-124.805	0.9612
																											-124.531	0.935	-124.531	0.9595
																											-124.258	0.9322	-124.258	0.9579
																											-123.984	0.9293	-123.984	0.9562
																											-123.711	0.9263	-123.711	0.9545
																											-123.438	0.9234	-123.438	0.9527
																											-123.164	0.9204	-123.164	0.951
																											-122.891	0.9174	-122.891	0.9492
																											-122.617	0.9144	-122.617	0.9474
																											-122.344	0.9113	-122.344	0.9456
																											-122.07	0.9083	-122.07	0.9438
																											-121.797	0.9052	-121.797	0.942
																											-121.523	0.9021	-121.523	0.9401
																											-121.25	0.899	-121.25	0.9382
																											-120.977	0.8958	-120.977	0.9363
																											-120.703	0.8926	-120.703	0.9343
																											-120.43	0.8895	-120.43	0.9324
																											-120.156	0.8862	-120.156	0.9304
																											-119.883	0.883	-119.883	0.9284
																											-119.609	0.8797	-119.609	0.9264
																											-119.336	0.8765	-119.336	0.9243
																											-119.062	0.8732	-119.062	0.9222
																											-118.789	0.8698	-118.789	0.9201
																											-118.516	0.8665	-118.516	0.918
																											-118.242	0.8631	-118.242	0.9159
																											-117.969	0.8597	-117.969	0.9137
																											-117.695	0.8563	-117.695	0.9115
																											-117.422	0.8529	-117.422	0.9093
																											-117.148	0.8494	-117.148	0.907
																											-116.875	0.846	-116.875	0.9047
																											-116.602	0.8424	-116.602	0.9024
																											-116.328	0.8389	-116.328	0.9001
																											-116.055	0.8354	-116.055	0.8978
																											-115.781	0.8318	-115.781	0.8954
																											-115.508	0.8282	-115.508	0.893
																											-115.234	0.8246	-115.234	0.8906
																											-114.961	0.821	-114.961	0.8881
																											-114.688	0.8173	-114.688	0.8856
																											-114.414	0.8136	-114.414	0.8831
																											-114.141	0.8099	-114.141	0.8806
																											-113.867	0.8062	-113.867	0.878
																											-113.594	0.8025	-113.594	0.8754
																											-113.32	0.7987	-113.32	0.8728
																											-113.047	0.7949	-113.047	0.8701
																											-112.773	0.7911	-112.773	0.8675
																											-112.5	0.7873	-112.5	0.8648
																											-112.227	0.7834	-112.227	0.862
																											-111.953	0.7795	-111.953	0.8593
																											-111.68	0.7756	-111.68	0.8565
																											-111.406	0.7717	-111.406	0.8537
																											-111.133	0.7678	-111.133	0.8508
																											-110.859	0.7638	-110.859	0.8479
																											-110.586	0.7599	-110.586	0.845
																											-110.312	0.7558	-110.312	0.8421
																											-110.039	0.7518	-110.039	0.8391
																											-109.766	0.7478	-109.766	0.8361
																											-109.492	0.7437	-109.492	0.8331
																											-109.219	0.7396	-109.219	0.83
																											-108.945	0.7355	-108.945	0.8269
																											-108.672	0.7314	-108.672	0.8238
																											-108.398	0.7273	-108.398	0.8206
																											-108.125	0.7231	-108.125	0.8175
																											-107.852	0.7189	-107.852	0.8143
																											-107.578	0.7147	-107.578	0.811
																											-107.305	0.7105	-107.305	0.8077
																											-107.031	0.7062	-107.031	0.8044
																											-106.758	0.702	-106.758	0.8011
																											-106.484	0.6977	-106.484	0.7977
																											-106.211	0.6934	-106.211	0.7943
																											-105.938	0.6891	-105.938	0.7909
																											-105.664	0.6847	-105.664	0.7874
																											-105.391	0.6804	-105.391	0.7839
																											-105.117	0.676	-105.117	0.7803
																											-104.844	0.6716	-104.844	0.7768
																											-104.57	0.6672	-104.57	0.7732
																											-104.297	0.6628	-104.297	0.7696
																											-104.023	0.6583	-104.023	0.7659
																											-103.75	0.6538	-103.75	0.7622
																											-103.477	0.6494	-103.477	0.7585
																											-103.203	0.6449	-103.203	0.7547
																											-102.93	0.6404	-102.93	0.7509
																											-102.656	0.6358	-102.656	0.7471
																											-102.383	0.6313	-102.383	0.7432
																											-102.109	0.6267	-102.109	0.7393
																											-101.836	0.6222	-101.836	0.7354
																											-101.562	0.6176	-101.562	0.7314
																											-101.289	0.613	-101.289	0.7274
																											-101.016	0.6083	-101.016	0.7234
																											-100.742	0.6037	-100.742	0.7193
																											-100.469	0.5991	-100.469	0.7153
																											-100.195	0.5944	-100.195	0.7111
																											-99.9219	0.5897	-99.9219	0.707
																											-99.6484	0.5851	-99.6484	0.7028
																											-99.375	0.5804	-99.375	0.6986
																											-99.1016	0.5757	-99.1016	0.6943
																											-98.8281	0.5709	-98.8281	0.69
																											-98.5547	0.5662	-98.5547	0.6857
																											-98.2813	0.5615	-98.2813	0.6813
																											-98.0078	0.5567	-98.0078	0.677
																											-97.7344	0.552	-97.7344	0.6725
																											-97.4609	0.5472	-97.4609	0.6681
																											-97.1875	0.5424	-97.1875	0.6636
																											-96.9141	0.5376	-96.9141	0.6591
																											-96.6406	0.5328	-96.6406	0.6546
																											-96.3672	0.528	-96.3672	0.65
																											-96.0938	0.5232	-96.0938	0.6454
																											-95.8203	0.5184	-95.8203	0.6408
																											-95.5469	0.5136	-95.5469	0.6361
																											-95.2734	0.5088	-95.2734	0.6314
																											-95	0.5039	-95	0.6267
																											-94.7266	0.4991	-94.7266	0.6219
																											-94.4531	0.4942	-94.4531	0.6171
																											-94.1797	0.4894	-94.1797	0.6123
																											-93.9063	0.4845	-93.9063	0.6075
																											-93.6328	0.4797	-93.6328	0.6026
																											-93.3594	0.4748	-93.3594	0.5977
																											-93.0859	0.47	-93.0859	0.5928
																											-92.8125	0.4651	-92.8125	0.5879
																											-92.5391	0.4602	-92.5391	0.5829
																											-92.2656	0.4554	-92.2656	0.5779
																											-91.9922	0.4505	-91.9922	0.5729
																											-91.7188	0.4456	-91.7188	0.5678
																											-91.4453	0.4408	-91.4453	0.5627
																											-91.1719	0.4359	-91.1719	0.5576
																											-90.8984	0.4311	-90.8984	0.5525
																											-90.625	0.4262	-90.625	0.5474
																											-90.3516	0.4214	-90.3516	0.5422
																											-90.0781	0.4165	-90.0781	0.537
																											-89.8047	0.4117	-89.8047	0.5318
																											-89.5313	0.4068	-89.5313	0.5266
																											-89.2578	0.402	-89.2578	0.5213
																											-88.9844	0.3972	-88.9844	0.516
																											-88.7109	0.3923	-88.7109	0.5108
																											-88.4375	0.3875	-88.4375	0.5054
																											-88.1641	0.3827	-88.1641	0.5001
																											-87.8906	0.3779	-87.8906	0.4948
																											-87.6172	0.3731	-87.6172	0.4894
																											-87.3438	0.3684	-87.3438	0.484
																											-87.0703	0.3636	-87.0703	0.4787
																											-86.7969	0.3589	-86.7969	0.4733
																											-86.5234	0.3541	-86.5234	0.4678
																											-86.25	0.3494	-86.25	0.4624
																											-85.9766	0.3447	-85.9766	0.457
																											-85.7031	0.34	-85.7031	0.4515
																											-85.4297	0.3353	-85.4297	0.4461
																											-85.1563	0.3306	-85.1563	0.4406
																											-84.8828	0.3259	-84.8828	0.4351
																											-84.6094	0.3213	-84.6094	0.4296
																											-84.3359	0.3167	-84.3359	0.4242
																											-84.0625	0.3121	-84.0625	0.4187
																											-83.7891	0.3075	-83.7891	0.4132
																											-83.5156	0.3029	-83.5156	0.4077
																											-83.2422	0.2983	-83.2422	0.4022
																											-82.9688	0.2938	-82.9688	0.3967
																											-82.6953	0.2893	-82.6953	0.3912
																											-82.4219	0.2848	-82.4219	0.3857
																											-82.1484	0.2803	-82.1484	0.3802
																											-81.875	0.2759	-81.875	0.3747
																											-81.6016	0.2715	-81.6016	0.3692
																											-81.3281	0.2671	-81.3281	0.3637
																											-81.0547	0.2627	-81.0547	0.3582
																											-80.7813	0.2583	-80.7813	0.3528
																											-80.5078	0.254	-80.5078	0.3473
																											-80.2344	0.2497	-80.2344	0.3418
																											-79.9609	0.2454	-79.9609	0.3364
																											-79.6875	0.2412	-79.6875	0.331
																											-79.4141	0.237	-79.4141	0.3256
																											-79.1406	0.2328	-79.1406	0.3202
																											-78.8672	0.2286	-78.8672	0.3148
																											-78.5938	0.2245	-78.5938	0.3094
																											-78.3203	0.2204	-78.3203	0.3041
																											-78.0469	0.2164	-78.0469	0.2987
																											-77.7734	0.2123	-77.7734	0.2934
																											-77.5	0.2083	-77.5	0.2881
																											-77.2266	0.2043	-77.2266	0.2829
																											-76.9531	0.2004	-76.9531	0.2776
																											-76.6797	0.1965	-76.6797	0.2724
																											-76.4063	0.1926	-76.4063	0.2672
																											-76.1328	0.1888	-76.1328	0.2621
																											-75.8594	0.185	-75.8594	0.257
																											-75.5859	0.1812	-75.5859	0.2519
																											-75.3125	0.1775	-75.3125	0.2468
																											-75.0391	0.1738	-75.0391	0.2418
																											-74.7656	0.1702	-74.7656	0.2368
																											-74.4922	0.1666	-74.4922	0.2318
																											-74.2188	0.163	-74.2188	0.2269
																											-73.9453	0.1594	-73.9453	0.222
																											-73.6719	0.1559	-73.6719	0.2171
																											-73.3984	0.1525	-73.3984	0.2123
																											-73.125	0.1491	-73.125	0.2075
																											-72.8516	0.1457	-72.8516	0.2028
																											-72.5781	0.1423	-72.5781	0.1981
																											-72.3047	0.139	-72.3047	0.1935
																											-72.0313	0.1358	-72.0313	0.1889
																											-71.7578	0.1326	-71.7578	0.1843
																											-71.4844	0.1294	-71.4844	0.1798
																											-71.2109	0.1263	-71.2109	0.1754
																											-70.9375	0.1232	-70.9375	0.171
																											-70.6641	0.1201	-70.6641	0.1666
																											-70.3906	0.1171	-70.3906	0.1623
																											-70.1172	0.1141	-70.1172	0.1581
																											-69.8438	0.1112	-69.8438	0.1539
																											-69.5703	0.1083	-69.5703	0.1497
																											-69.2969	0.1055	-69.2969	0.1457
																											-69.0234	0.1027	-69.0234	0.1416
																											-68.75	0.1	-68.75	0.1377
																											-68.4766	0.0973	-68.4766	0.1337
																											-68.2031	0.0946	-68.2031	0.1299
																											-67.9297	0.092	-67.9297	0.1261
																											-67.6563	0.0894	-67.6563	0.1224
																											-67.3828	0.0869	-67.3828	0.1187
																											-67.1094	0.0844	-67.1094	0.1151
																											-66.8359	0.082	-66.8359	0.1115
																											-66.5625	0.0796	-66.5625	0.108
																											-66.2891	0.0772	-66.2891	0.1046
																											-66.0156	0.0749	-66.0156	0.1012
																											-65.7422	0.0727	-65.7422	0.0979
																											-65.4688	0.0704	-65.4688	0.0947
																											-65.1953	0.0683	-65.1953	0.0915
																											-64.9219	0.0661	-64.9219	0.0884
																											-64.6484	0.064	-64.6484	0.0853
																											-64.375	0.062	-64.375	0.0823
																											-64.1016	0.06	-64.1016	0.0794
																											-63.8281	0.058	-63.8281	0.0765
																											-63.5547	0.0561	-63.5547	0.0737
																											-63.2813	0.0542	-63.2813	0.071
																											-63.0078	0.0524	-63.0078	0.0683
																											-62.7344	0.0506	-62.7344	0.0657
																											-62.4609	0.0489	-62.4609	0.0632
																											-62.1875	0.0472	-62.1875	0.0607
																											-61.9141	0.0455	-61.9141	0.0583
																											-61.6406	0.0439	-61.6406	0.056
																											-61.3672	0.0423	-61.3672	0.0537
																											-61.0938	0.0407	-61.0938	0.0514
																											-60.8203	0.0392	-60.8203	0.0493
																											-60.5469	0.0378	-60.5469	0.0472
																											-60.2734	0.0363	-60.2734	0.0451
																											-60	0.035	-60	0.0432
