# Supplementary material for: HCN2 channels in the ventral tegmental area regulate behavioral responses to chronic stress
Source: eLife. 2018 Jan 2;7:e32420. doi: 10.7554/eLife.32420 (PMC5749952; doi:10.7554/eLife.32420)
Supplement: Figure 5—source data 1. [file elife-32420-fig5-data1.xlsx]

## Sheet: Sheet1
Figure 5A					Figure 5C					Figure 5D
Ih current					Action potential firing rate					FR supression%
Control+Vehicle	Control+ZD7288	CMS+Vehicle	CMS+ZD7288		Control+Vehicle	Control+ZD7288	CMS+Vehicle	CMS+ZD7288		control	cms
-322.296	-16.0879	-168.579	-28.5645		2.9283	1.5709	2.4937	1.1596		38.3477	33.5853
-284.363	-24.1648	-146.063	-38.4355		2.1317	1.9672	1.1701	1.1662		22.7943	33.2073
-275.711	-65.8061	-168.574	-22.4813		3.7061	1.8308	2.1261	1.4693		28.1476	15.8477
-260.869	-40.9037	-125.315	-28.5797		2.4006	0.9364	1.2372	1.2162		63.2496	30.3436
-402.903	-37.0839	-62.795	-41.6065		1.8756	1.3935	1.299	1.2917		45.31	26.0195
-161.743	-28.5644	-105.408	-20.2281		2.1321	1.8073	2.1599	1.7072		29.0699	2.2222
					2.883	1.3409	1.6976	1.5438		47.3744	11.5808
					2.2864	1.2216	1.9034	1.7203		52.0565	1.4719
					1.9609	1.3861	1.4369	1.3248		45.6005	24.1237
					2.5553	1.5195	1.85	1.6438		40.365	5.8534
					2.0303	1.8742	2.624	0.9713		26.4443	44.37
					3.6868		1.224	1.165			33.2761
							1.479
