# Supplementary material for: HCN2 channels in the ventral tegmental area regulate behavioral responses to chronic stress
Source: eLife. 2018 Jan 2;7:e32420. doi: 10.7554/eLife.32420 (PMC5749952; doi:10.7554/eLife.32420)
Supplement: Figure 6—source data 1. [file elife-32420-fig6-data1.xlsx]

## Sheet: Sheet1
Figure 6C			Figure 6D			Figure 6E
% of infected TH+ cells			Ih current			dopamine firing rate
scramble	HCN-shRNA		scramble	HCN-shRNA		scramble	HCN-shRNA
77.5	74		-178.2	-49.8725		1.59	1.71
85.6	82.1		-252.266	-75.8057		2.97	0.91
95.3	95.5		-395.677	-52.8438		4.61	1.63
			-278.825	-73.4253		1.85	0.93
			-227.629	-78.0907		2.4	1.89
			-132.274	-66.803		1.65	1.25
			-148.469	-53.0368		2.29	1.73
			-296.997	-96.9106		2.26	1.4
			-296.282	-55.2594		2.04	2.12
			-285.222	-96.8395		2.45
			-106.261	-17.9201
			-248.306	-52.5126
			-207.554	-48.5429
			-321.564	-76.123
				-67.4672
