# Supplementary material for: HCN2 channels in the ventral tegmental area regulate behavioral responses to chronic stress
Source: eLife. 2018 Jan 2;7:e32420. doi: 10.7554/eLife.32420 (PMC5749952; doi:10.7554/eLife.32420)
Supplement: Figure 7—source data 1. [file elife-32420-fig7-data1.xlsx]

## Sheet: Sheet1
Figure 7A			Figure 7B			Figure 7B			Figure 7C			Figure 7D			Figure 7D			Figure 7E			Figure 7E			Figure 7F
body weight			OFT-distance			OFT-central time			SPT			EPM-open arm entries%			EPM-open arm time			NSF-novelty			NSF-home			FST
Scramble	HCN-shRNA		Scramble	HCN-shRNA		Scramble	HCN-shRNA		Scramble	HCN-shRNA		Scramble	HCN-shRNA		Scramble	HCN-shRNA		Scramble	HCN-shRNA		Scramble	HCN-shRNA		Scramble	HCN-shRNA
22.31	22.18		2088.04	1867.82		45.47	44.03		90.4405	69.9438		39.1304	34.4828		77.27	83.57		394	545		136	89		107	144
22.58	23.78		2278.77	2787.13		46.67	6.63		89.4415	87.6943		36.1702	55.1724		75	171.27		164	187		84	27		74	183
20.89	20.34		1543.52	2593.44		40.87	13.23		95.5764	64.0707		34.4828	26.5625		18.73	18.97		295	288		69	38		48	175
24.87	22.74		1365.03	1441.58		60.73	15.73		93.1988	54.3978		51.5152	58.0645		8.27	153.77		325	611		39	107		43	157
23.01	25.79		1702.72	1731.12		40.63	25.8		92.8883	84.7769		34.2105	63.1579		18.73	161.93		146	387		43	49		169	150
23.85	20.31		2153.97	2866.8		45.57	23.13		87.5524	72.7818		51.7241	68.9655		52.17	189.33		233	470		34	59		127	160
21.9	22.07		2304	2644.72		46.1	66.17		91.7768	84.3447		41.0714	65.2174		28.87	38.43		156	586		69	36		151	98
