# Supplementary material for: HCN2 channels in the ventral tegmental area regulate behavioral responses to chronic stress
Source: eLife. 2018 Jan 2;7:e32420. doi: 10.7554/eLife.32420 (PMC5749952; doi:10.7554/eLife.32420)
Supplement: Figure 8—source data 1. [file elife-32420-fig8-data1.xlsx]

## Sheet: Sheet1
Figue 8A			Figure 8B					Figure 8C					Figure 8C					Figure 8D					Figure 8E					Figure 8E					Figure 8F					Figure 8F					Figure 8G
Ih current			Body weight					OFT-distance					OFT-center time					SPT					EPM-open arm entries (%)					EPM-open arm time					NSF-novelty					NSF-home					FST
EGFP	HCN-WT		Control+eGFP	CUS+eGFP	Control+HCN2	CUS+HCN2		Control+eGFP	CUS+eGFP	Control+HCN2	CUS+HCN2		Control+eGFP	CUS+eGFP	Control+HCN2	CUS+HCN2		Control+eGFP	CUS+eGFP	Control+HCN2	CUS+HCN2		Control+eGFP	CUS+eGFP	Control+HCN2	CUS+HCN2		Control+eGFP	CUS+eGFP	Control+HCN2	CUS+HCN2		Control+eGFP	CUS+eGFP	Control+HCN2	CUS+HCN2		Control+eGFP	CUS+eGFP	Control+HCN2	CUS+HCN2		Control+eGFP	CUS+eGFP	Control+HCN2	CUS+HCN2
-304.896	-554.406		23.59	22.56	23.39	24.97		3187	2189	2311	1714.05		86.28	41.6	80.4	94.27		82.4771	39.8968	76.2809	90.5518		41.625	32.4	26.7126	22.7273		47.3672	43.6458	52.0784	97.1		312	675	163	151		85	73	40	157		168	172	152	135
-565.773	-529.486		27.56	20.19	24.57	24.56		2300	2103	1618	1217.42		64.8	38.24	36.24	32.53		78.1528	58.1463	94.2107	85.7322		45.1176	22.3736	17.5	26.9841		94.6004	16.2093	41.1404	79.37		258	547	239	189		63	57	25	68		115	181	139	79
-285.105	-518.768		21.04	18.85	22.31	25.37		1676	1564	1733	2026.71		47.24	22.64	71.79	52.4		88.9504	50.2682	84.8526	84.1885		39.7179	28.661	30.3103	23.8095		50.5216	38.2999	60.7036	22.87		313	266	272	200		37	46	42	74		83	221	110	123
-696.663	-565.953		22.54	20.14	23.01	21.13		1201	2425	2432.43	2334.6		72.08	49.72	99.71	85.13		81.487	72.0306	96.8607	82.6897		24.8095	33.2859	14.2612	39.1304		65.034	54.7451	74.28	65.37		167	658	426	390		51	30	78	64		132	175	89	125
-207.943	-190.53		25.61	15.59	26.72	23.31		2200	1614	2207.13	1951.38		46.39	29.2	81.77	43.5		95.1359	60.2642	90.069	84.3632		26.8065	24.6016	22.313	40.9091		38.248	38.2035	76.32	34.3		80	259	176	338		45	53	81	109		107	232	97	119
-584.242	-719.124		22.34	20.1	26.13	21.94		1807	1118	2026.5	2072.95		38	39.47	54.92	73.8		57.2347	30.7806	92.6528	82.6156		18.9126	27.9236	39.1826	21.0526		70.3472	39.0881	19.48	22.73		266	460	143	177		37	54	187	34		101	194	102	103
-195.044	-587.63		25.71	19.62	25.217	20.36		1786	2075	2118.25	1767.05		79.2	65.87	52.3	70.73		86.5607	82.9048	88.4112	81.0811		27.7826	29.4234	31.231	32		22.8352	30.8288	95.63	60.77		368	287	170	113		44	61	59	141		144	124	87	127
-249.115	-476.177		18.13	18.91	22.14	21.89		1987	2375	2364.07	3216.93		91.73	16.5	79.96	46.9		75.0749	47.3643	89.0874	88.4304		21.7521	28.9237	21.941	33.3333		64.1352	22.4546	14.77	77.87		128	389	115	235		108	160	69	68		129	156	109	132
-220.182	-747.898		20.51	14.34	23.781			1865	2372	2196.92			52.8	23.1	43.1			90.4422	59.3959	72.8258			17.5612	19.3333	17.5612			33.3128	32.6115	57.74			114	220	108			78	55	103			95	198	91
-118.483	-319.344			17.87	21.09				3234	2330.79				7.1	57.93				69.26	82.0891				25.1573	17.891				28.4953	2.84				476	99				72	77				238	101
-215.46	-354.598
-114.102	-269.076
-209.183	-596.485
-267.008	-878.906
-159.338
